# Supplementary material for: Association of recurrent laryngeal nerve lymph node retrieval with survival in early-stage resectable esophageal squamous cell carcinoma: a retrospective cohort study
Source: PeerJ. 2026 Jun 4;14:e21293. doi: 10.7717/peerj.21293 (PMC13242742; doi:10.7717/peerj.21293)
Supplement: Supplemental Information 7 [file peerj-14-21293-s007.xlsx]

## Sheet: ESCC
ID	RLN.LN.resection(number)	Survtime	Survival(1 for death)	DFStime	DFS(1 for tumor recurrence)	Age	BMI	Sex	Hypertension	Diabetes	Cardiovascular	Smoking	Alcohol.consumption	Tumor.location	Tumor.length	cT.stage	cN.stage	Operation	Length	LN.dissection	pT.stage	RLN.palsy	Anastomotic.leakage	Respiratory.complications	Received.adjuvant.therapy	Lymph Node Dissection	Rec total(number)	RECL(lymph node number)	RECR(lymph node number)
1500407	0	29	1	20	1	<65	< 24	Female	No	No	No	No	No	Middle	< 3	2	0	Ivor Lewis	2	≥ 15	1	Yes	No	No	No	16	0	0	0
1500682	≥ 1	100	0	100	0	<65	≥ 24	Female	No	No	No	No	No	Middle	≥ 3	2	0	Ivor Lewis	5	< 15	1	No	No	No	No	10	2	1	1
1500898	0	16	1	10	1	<65	< 24	Male	Yes	No	No	Yes	No	Middle	≥ 3	3	0	Mckeown	5	< 15	2	No	No	No	Yes	5	0	0	0
1501159	≥ 1	37	1	16	1	<65	< 24	Male	No	No	No	Yes	Yes	Middle	< 3	2	0	Ivor Lewis	2	< 15	2	No	No	No	No	11	2	0	2
1501473	0	51	1	51	0	≥65	≥ 24	Female	Yes	No	No	No	No	Upper	≥ 3	2	0	Mckeown	3	≥ 15	2	No	Yes	No	No	18	0	0	0
1502281	0	98	0	98	0	<65	≥ 24	Male	No	No	No	Yes	Yes	Lower	≥ 3	2	0	Sweet	4	≥ 15	2	No	Yes	No	Yes	15	0	0	0
1502951	0	97	0	97	0	≥65	≥ 24	Male	Yes	Yes	No	Yes	Yes	Middle	< 3	2	0	Mckeown	2	< 15	1	Yes	No	No	No	9	0	0	0
1503011	0	99	0	99	0	<65	< 24	Male	No	Yes	No	No	No	Middle	< 3	2	0	Sweet	2	< 15	2	No	No	No	No	10	0	0	0
1503227	0	97	0	3	1	<65	≥ 24	Male	No	No	No	No	Yes	Middle	≥ 3	2	0	Mckeown	5	< 15	1	No	No	Yes	No	10	0	0	0
1503296	≥ 1	25	1	21	1	<65	< 24	Male	No	No	No	Yes	Yes	Middle	< 3	1	0	Mckeown	2	≥ 15	2	No	Yes	No	Yes	17	1	0	0
1503451	≥ 1	99	0	99	0	<65	≥ 24	Female	No	No	No	No	No	Middle	< 3	1	0	Mckeown	2	≥ 15	1	No	No	No	Yes	15	4	0	4
1504256	≥ 1	74	0	74	0	≥65	< 24	Female	Yes	No	No	No	No	Lower	≥ 3	2	0	Mckeown	4	≥ 15	2	No	No	No	No	15	1	0	0
1504509	1	57	1	44	1	≥65	≥ 24	Male	No	No	No	No	No	Upper	≥ 3	2	0	Mckeown	3	< 15	1	Yes	No	Yes	No	12	0	0	1
1504597	≥ 1	99	0	99	0	<65	≥ 24	Male	No	No	No	Yes	Yes	Middle	< 3	1	0	Mckeown	1.5	< 15	2	No	No	No	No	9	1	0	1
1504747	0	60	1	115	1	<65	< 24	Male	No	No	No	Yes	No	Middle	≥ 3	2	0	Mckeown	3	≥ 15	1	No	No	No	No	16	0	0	0
1505354	0	103	0	103	0	<65	< 24	Male	No	No	No	No	Yes	Middle	≥ 3	2	0	Sweet	4	< 15	2	No	No	No	No	10	0	0	0
1505652	0	25	1	9	1	<65	≥ 24	Male	Yes	No	No	Yes	Yes	Middle	≥ 3	2	0	Mckeown	8	< 15	2	No	No	No	Yes	10	0	0	0
1505882	0	19	1	19	0	<65	< 24	Female	No	No	No	No	No	Middle	≥ 3	2	0	Ivor Lewis	4	< 15	2	No	No	No	No	4	0	0	0
1506099	≥ 1	110	0	99	1	<65	< 24	Female	No	No	No	No	No	Upper	< 3	1	0	Mckeown	2	≥ 15	1	Yes	No	No	No	17	2	0	2
1506257	0	73	1	73	0	≥65	< 24	Female	No	No	No	No	No	Middle	< 3	2	0	Mckeown	2	< 15	2	No	No	No	Yes	10	0	0	0
1506435	0	97	0	97	0	<65	< 24	Female	No	No	No	No	No	Middle	≥ 3	2	0	Mckeown	3	< 15	2	No	Yes	No	No	8	0	0	1
1506485	≥ 1	74	0	74	0	<65	≥ 24	Female	Yes	No	No	No	No	Middle	< 3	2	1	Mckeown	2	≥ 15	2	No	Yes	Yes	No	17	1	0	1
1506606	0	24	1	24	0	≥65	< 24	Male	No	No	No	Yes	Yes	Lower	≥ 3	2	1	Sweet	7	≥ 15	2	No	Yes	Yes	No	16	0	0	0
1507116	0	98	0	40	1	≥65	< 24	Female	No	No	No	Yes	No	Middle	≥ 3	2	1	Ivor Lewis	3	≥ 15	2	No	No	Yes	Yes	19	0	0	0
1507338	≥ 1	60	0	60	0	<65	≥ 24	Female	No	No	No	No	No	Lower	< 3	2	1	Mckeown	2	< 15	1	Yes	No	No	No	14	3	2	1
1507989	≥ 1	97	0	97	0	<65	≥ 24	Male	Yes	No	No	Yes	No	Middle	< 3	1	0	Mckeown	2	< 15	1	No	No	No	No	14	1	0	1
1508309	≥ 1	95	0	95	0	<65	< 24	Female	No	No	No	No	No	Middle	≥ 3	2	0	Mckeown	5	≥ 15	2	No	Yes	Yes	No	21	4	0	4
1508352	0	48	1	48	0	≥65	< 24	Female	No	No	No	Yes	Yes	Lower	≥ 3	2	0	Mckeown	4	< 15	2	No	Yes	Yes	No	13	0	0	0
1508624	≥ 1	13	1	13	0	≥65	< 24	Male	Yes	No	No	Yes	Yes	Middle	< 3	1	0	Mckeown	2	≥ 15	1	No	No	Yes	No	23	6	1	5
1508825	≥ 1	96	0	96	0	<65	≥ 24	Male	No	No	No	Yes	Yes	Middle	< 3	2	0	Mckeown	2	< 15	2	Yes	No	No	No	2	2	0	2
1509365	0	97	0	97	0	≥65	≥ 24	Female	No	No	No	No	Yes	Middle	< 3	1	0	Ivor Lewis	1	≥ 15	1	No	No	No	No	22	0	0	0
1509983	0	97	0	97	0	<65	≥ 24	Male	No	No	No	Yes	No	Middle	< 3	2	0	Sweet	2	≥ 15	2	No	No	No	Yes	19	0	0	0
1510558	0	60	1	54	1	<65	< 24	Female	No	No	No	No	No	Middle	≥ 3	1	0	Mckeown	4	< 15	1	No	No	Yes	No	7	0	0	0
1510892	0	10	1	10	0	<65	< 24	Male	No	No	No	Yes	No	Middle	≥ 3	2	1	Mckeown	5	≥ 15	2	No	Yes	Yes	No	29	0	0	0
1511725	0	48	1	19	1	<65	< 24	Female	No	No	No	Yes	Yes	Middle	≥ 3	2	0	Mckeown	5	< 15	1	No	No	No	No	14	0	0	0
1511893	≥ 1	94	0	94	0	<65	< 24	Male	No	No	No	Yes	Yes	Middle	< 3	2	0	Mckeown	2	≥ 15	2	Yes	No	Yes	No	39	6	2	4
1513006	0	60	1	60	0	<65	≥ 24	Male	No	No	No	Yes	No	Middle	≥ 3	2	0	Sweet	5	< 15	2	No	No	Yes	Yes	14	0	0	0
1513343	≥ 1	93	0	93	0	<65	≥ 24	Male	No	No	No	No	Yes	Middle	≥ 3	1	0	Mckeown	7	≥ 15	1	No	No	No	No	16	2	0	2
1513387	≥ 1	93	0	93	0	<65	< 24	Female	Yes	No	No	No	No	Upper	≥ 3	2	1	Ivor Lewis	5	≥ 15	2	No	Yes	No	Yes	41	8	5	3
1513392	0	93	0	93	0	<65	< 24	Female	Yes	No	No	Yes	Yes	Middle	≥ 3	2	0	Mckeown	5	< 15	2	No	No	Yes	Yes	8	0	0	0
1513790	≥ 1	93	0	93	0	≥65	< 24	Female	Yes	No	No	Yes	No	Middle	< 3	2	1	Mckeown	2	< 15	1	No	No	No	No	5	2	0	2
1513870	≥ 1	93	0	93	0	≥65	< 24	Female	No	No	No	No	No	Middle	≥ 3	2	1	Mckeown	5	< 15	1	Yes	No	No	Yes	11	1	0	1
1513872	0	62	1	62	0	<65	< 24	Female	Yes	No	No	Yes	No	Middle	< 3	2	0	Sweet	2	≥ 15	2	No	No	Yes	Yes	22	0	0	0
1514074	0	61	1	36	1	<65	≥ 24	Male	No	No	No	Yes	No	Lower	≥ 3	2	1	Sweet	4	< 15	2	No	No	Yes	Yes	14	0	0	0
1514196	≥ 1	91	0	91	0	≥65	≥ 24	Female	No	No	No	No	No	Lower	≥ 3	1	0	Mckeown	5	≥ 15	1	No	No	Yes	Yes	26	4	3	1
1514342	≥ 1	96	0	96	0	<65	< 24	Female	No	Yes	No	No	No	Middle	≥ 3	2	0	Mckeown	4	< 15	2	No	Yes	Yes	No	12	1	0	1
1515026	0	25	1	25	0	<65	< 24	Female	No	No	No	No	No	Middle	≥ 3	1	0	Sweet	3	< 15	1	No	Yes	Yes	No	9	0	0	0
1515208	≥ 1	14	1	14	0	≥65	≥ 24	Female	No	No	No	No	No	Middle	≥ 3	2	0	Mckeown	3	≥ 15	2	No	No	Yes	No	17	1	0	1
1515791	≥ 1	60	0	60	0	<65	< 24	Male	Yes	No	No	No	No	Middle	≥ 3	1	0	Mckeown	4	< 15	1	No	No	Yes	No	7	4	0	4
1516600	≥ 1	89	0	89	0	<65	< 24	Female	Yes	No	No	No	No	Middle	< 3	1	0	Ivor Lewis	2	≥ 15	1	Yes	No	No	No	15	1	0	1
1516867	≥ 1	90	0	90	0	<65	< 24	Female	No	No	No	No	No	Middle	≥ 3	2	0	Mckeown	5	≥ 15	2	No	No	Yes	No	17	3	0	3
1517622	0	17	1	17	0	<65	≥ 24	Male	Yes	No	No	No	No	Middle	≥ 3	2	1	Sweet	6	≥ 15	2	No	Yes	Yes	No	19	0	0	0
1517923	0	55	1	49	1	<65	< 24	Female	No	No	No	Yes	Yes	Upper	< 3	2	0	Mckeown	2	< 15	2	No	No	No	No	13	0	0	0
1518599	≥ 1	70	0	70	0	<65	≥ 24	Female	No	No	No	No	No	Upper	≥ 3	2	0	Sweet	3	≥ 15	1	No	Yes	Yes	No	19	3	0	3
1518630	≥ 1	91	0	91	0	≥65	< 24	Male	No	No	No	Yes	Yes	Middle	≥ 3	2	0	Ivor Lewis	8	≥ 15	2	No	No	Yes	Yes	21	4	0	4
1518732	0	90	0	90	0	<65	< 24	Female	No	No	No	No	No	Middle	< 3	1	0	Sweet	2	≥ 15	1	No	No	Yes	No	23	0	0	0
1518750	≥ 1	66	0	66	0	<65	< 24	Female	No	No	No	No	No	Upper	≥ 3	1	0	Mckeown	6	≥ 15	2	No	No	Yes	No	18	4	2	2
1519492	0	91	0	115	1	≥65	≥ 24	Male	No	No	No	Yes	Yes	Middle	≥ 3	2	0	Ivor Lewis	5	< 15	2	Yes	Yes	Yes	No	11	0	0	0
1521555	≥ 1	94	0	94	0	<65	< 24	Female	Yes	Yes	No	No	No	Upper	≥ 3	2	1	Mckeown	3	≥ 15	2	No	Yes	No	Yes	30	6	4	2
1521655	0	90	0	90	0	<65	< 24	Female	No	No	No	Yes	Yes	Lower	< 3	1	0	Ivor Lewis	2	< 15	1	No	No	No	No	13	0	0	0
1522553	≥ 1	66	0	66	0	≥65	≥ 24	Male	No	No	Yes	Yes	No	Middle	≥ 3	2	1	Mckeown	5	≥ 15	2	No	Yes	Yes	Yes	18	2	0	2
1522963	0	35	1	35	0	≥65	≥ 24	Male	Yes	No	No	Yes	Yes	Middle	≥ 3	2	1	Ivor Lewis	3	< 15	1	No	Yes	Yes	No	9	0	0	0
1523631	≥ 1	35	1	35	0	<65	< 24	Female	No	No	No	Yes	Yes	Lower	≥ 3	1	0	Mckeown	10	≥ 15	2	Yes	Yes	No	No	16	4	1	3
1523941	≥ 1	26	1	26	0	≥65	< 24	Female	No	No	No	No	No	Middle	≥ 3	2	0	Mckeown	3	< 15	2	No	No	Yes	Yes	8	1	0	1
1524105	≥ 1	62	0	62	0	<65	< 24	Male	No	No	No	Yes	No	Middle	< 3	1	0	Mckeown	2	< 15	1	No	No	Yes	Yes	13	3	1	2
1524740	0	26	1	26	0	<65	< 24	Male	No	No	No	Yes	No	Lower	≥ 3	2	0	Sweet	3	≥ 15	2	No	No	Yes	Yes	29	0	0	0
1525291	0	54	1	30	1	<65	< 24	Female	No	No	No	No	No	Middle	≥ 3	1	0	Mckeown	14	< 15	1	No	No	No	Yes	10	0	0	0
1525297	≥ 1	45	1	11	1	<65	< 24	Female	No	No	No	No	No	Middle	≥ 3	2	1	Mckeown	7	≥ 15	2	No	No	No	No	16	1	0	1
1525536	0	93	0	93	0	<65	≥ 24	Male	No	No	No	No	No	Lower	≥ 3	2	0	Mckeown	4	≥ 15	2	Yes	No	No	No	18	0	0	0
1525617	0	93	0	93	0	<65	< 24	Male	No	No	No	Yes	Yes	Middle	< 3	1	0	Sweet	1	≥ 15	1	No	No	Yes	No	23	0	0	0
1700052	0	36	1	36	0	<65	< 24	Female	No	No	No	No	No	Middle	≥ 3	2	0	Ivor Lewis	5	< 15	1	No	No	No	No	10	0	0	0
1700208	≥ 1	76	0	76	0	<65	< 24	Male	No	No	No	Yes	Yes	Lower	≥ 3	2	1	Mckeown	6	≥ 15	2	No	No	Yes	Yes	35	14	8	6
1700970	0	76	0	76	0	<65	< 24	Male	No	No	No	Yes	Yes	Middle	≥ 3	2	0	Ivor Lewis	8	< 15	2	No	No	No	No	14	0	0	0
1701071	0	76	0	76	0	≥65	< 24	Female	Yes	No	No	No	No	Middle	< 3	1	0	Mckeown	2	< 15	1	No	Yes	Yes	No	7	2	1	1
1701425	0	75	0	75	0	≥65	< 24	Female	Yes	No	No	No	No	Lower	< 3	1	0	Sweet	2	< 15	1	No	Yes	No	No	6	0	0	0
1701462	≥ 1	75	0	75	0	<65	< 24	Male	No	No	No	Yes	No	Middle	≥ 3	2	0	Mckeown	3	≥ 15	2	Yes	No	No	Yes	15	3	0	3
1702415	0	61	0	55	1	<65	< 24	Male	No	No	No	Yes	Yes	Middle	≥ 3	2	0	Mckeown	8	< 15	2	No	Yes	No	No	4	0	0	0
1703824	0	74	0	17	1	<65	< 24	Male	No	No	No	Yes	Yes	Middle	≥ 3	2	0	Ivor Lewis	3	≥ 15	2	No	Yes	No	Yes	22	0	0	0
1703938	≥ 1	60	0	60	0	<65	< 24	Female	No	No	No	No	No	Middle	≥ 3	2	0	Mckeown	3	≥ 15	2	No	No	No	Yes	28	8	2	6
1703957	0	48	1	48	0	<65	< 24	Male	No	No	No	Yes	No	Middle	≥ 3	2	0	Ivor Lewis	3	≥ 15	2	No	No	No	No	16	0	0	0
1703991	≥ 1	13	1	13	0	≥65	≥ 24	Male	Yes	No	No	Yes	No	Middle	≥ 3	2	0	Mckeown	5	< 15	2	Yes	No	No	Yes	6	1	0	1
1704364	≥ 1	74	0	74	0	<65	< 24	Female	No	No	No	No	Yes	Middle	≥ 3	2	1	Mckeown	7	≥ 15	2	No	Yes	Yes	No	30	11	6	5
1704945	≥ 1	60	1	60	0	<65	< 24	Male	Yes	No	No	No	No	Middle	≥ 3	2	0	Mckeown	6	< 15	2	No	No	No	No	11	2	1	1
1705182	0	74	0	74	0	≥65	< 24	Female	No	Yes	No	No	No	Middle	< 3	1	0	Sweet	2	< 15	1	No	No	Yes	No	9	0	0	0
1706127	0	63	1	56	1	<65	< 24	Male	No	No	No	No	No	Middle	≥ 3	1	0	Mckeown	8	< 15	1	No	No	No	No	12	0	0	0
1706759	≥ 1	73	0	73	0	<65	< 24	Male	No	No	No	Yes	No	Middle	≥ 3	2	0	Mckeown	5	< 15	2	No	No	Yes	Yes	8	1	0	1
1706909	≥ 1	12	1	12	0	≥65	≥ 24	Male	No	No	No	No	Yes	Middle	< 3	2	0	Mckeown	2	≥ 15	2	Yes	No	No	Yes	17	1	1	0
1707297	0	60	1	60	0	≥65	≥ 24	Male	No	No	No	No	No	Middle	≥ 3	1	0	Sweet	14	≥ 15	1	No	No	No	No	25	0	0	0
1708059	≥ 1	73	0	73	0	<65	≥ 24	Female	No	No	No	No	No	Middle	≥ 3	2	0	Ivor Lewis	5	≥ 15	2	No	No	Yes	Yes	17	4	0	4
1709085	≥ 1	60	0	60	0	≥65	< 24	Male	Yes	No	No	Yes	No	Upper	≥ 3	2	0	Mckeown	5	≥ 15	2	No	No	Yes	No	21	1	0	1
1710496	≥ 1	72	0	72	0	≥65	≥ 24	Female	No	No	No	No	No	Lower	< 3	1	0	Ivor Lewis	2	≥ 15	1	No	No	No	No	15	2	1	1
1711469	0	38	1	35	1	≥65	≥ 24	Female	Yes	Yes	No	No	No	Middle	≥ 3	2	1	Ivor Lewis	5	< 15	2	No	No	No	No	7	0	0	0
1711974	≥ 1	71	0	71	0	≥65	< 24	Male	No	No	No	No	No	Middle	≥ 3	2	0	Mckeown	3	≥ 15	2	Yes	No	Yes	No	24	4	3	1
1712169	≥ 1	13	1	13	0	≥65	< 24	Male	No	No	No	Yes	No	Middle	≥ 3	2	0	Mckeown	4	≥ 15	2	No	No	Yes	No	28	4	2	2
1713017	≥ 1	24	1	24	0	<65	< 24	Female	No	No	No	Yes	Yes	Middle	≥ 3	2	0	Mckeown	4	≥ 15	2	No	Yes	No	No	34	2	2	0
1714153	≥ 1	70	0	70	0	<65	< 24	Male	No	No	No	Yes	Yes	Middle	≥ 3	2	0	Mckeown	6	≥ 15	2	No	No	No	No	26	6	3	3
1714898	0	70	0	70	0	<65	< 24	Female	No	No	No	No	No	Middle	< 3	2	0	Mckeown	2	< 15	2	No	No	Yes	Yes	12	0	0	0
1714912	0	82	0	67	1	<65	≥ 24	Male	No	No	No	Yes	No	Middle	< 3	2	0	Sweet	1	< 15	2	No	No	No	No	12	0	0	0
1715423	≥ 1	71	0	71	0	<65	< 24	Female	No	No	No	No	No	Upper	≥ 3	1	0	Mckeown	9	≥ 15	1	Yes	No	No	No	17	8	0	8
1715645	0	61	0	61	0	<65	< 24	Male	No	No	No	No	No	Middle	≥ 3	2	0	Ivor Lewis	5	< 15	2	No	Yes	No	No	13	0	0	0
1800081	≥ 1	64	0	64	0	≥65	< 24	Male	No	No	No	Yes	No	Upper	< 3	1	0	Mckeown	2	< 15	1	No	No	Yes	No	10	4	2	2
1803413	≥ 1	65	0	65	0	≥65	< 24	Female	No	No	No	Yes	No	Middle	< 3	1	0	Mckeown	2	< 15	1	No	No	Yes	No	12	2	0	2
1804580	0	63	0	63	0	<65	< 24	Male	No	No	No	Yes	No	Middle	≥ 3	2	0	Mckeown	5	< 15	2	No	No	No	Yes	13	0	0	0
1805503	0	64	0	64	0	<65	< 24	Female	No	No	No	No	No	Lower	≥ 3	1	0	Sweet	4	< 15	1	No	No	No	No	5	0	0	0
1806062	0	64	0	64	0	≥65	< 24	Female	No	No	No	No	No	Lower	≥ 3	2	0	Sweet	3	< 15	2	No	No	No	Yes	11	0	0	0
1628149	0	6	1	6	0	<65	≥ 24	Female	No	No	No	No	No	Middle	≥ 3	2	0	Sweet	4	< 15	2	No	Yes	Yes	Yes	7	0	0	0
1614279	≥ 1	7	1	7	0	≥65	≥ 24	Female	No	Yes	No	No	No	Middle	≥ 3	2	0	Mckeown	3	≥ 15	2	Yes	No	Yes	No	31	5	3	2
1617934	≥ 1	10	1	10	0	<65	< 24	Male	No	No	No	Yes	No	Middle	≥ 3	2	1	Mckeown	4.5	≥ 15	2	No	Yes	Yes	No	22	4	2	2
1627874	0	20	1	20	0	≥65	< 24	Male	Yes	No	No	Yes	Yes	Lower	≥ 3	1	0	Ivor Lewis	4	< 15	2	No	No	Yes	No	14	0	0	0
1623915	0	25	1	25	0	<65	≥ 24	Female	Yes	No	No	No	No	Upper	< 3	2	0	Sweet	2.5	< 15	2	No	No	No	Yes	2	0	0	0
1806927	0	25	1	14	1	≥65	≥ 24	Female	No	No	No	No	No	Middle	≥ 3	2	0	Mckeown	5	≥ 15	2	No	No	No	No	15	0	0	0
1603935	0	25	1	25	0	≥65	< 24	Male	Yes	No	No	Yes	No	Middle	≥ 3	2	0	Ivor Lewis	3	≥ 15	2	No	No	Yes	No	16	0	0	0
1802185	≥ 1	26	1	26	0	<65	< 24	Male	No	No	No	No	No	Upper	≥ 3	2	1	Mckeown	3.5	≥ 15	2	Yes	No	No	Yes	16	5	0	5
1716678	≥ 1	37	1	37	0	<65	< 24	Female	No	No	No	No	No	Middle	< 3	1	0	Mckeown	1.5	≥ 15	1	No	No	No	No	24	4	3	1
1722415	≥ 1	37	1	37	0	<65	≥ 24	Male	No	No	No	Yes	Yes	Lower	< 3	2	0	Mckeown	2.5	≥ 15	2	No	No	No	Yes	28	1	0	1
1722789	≥ 1	38	1	10	1	<65	< 24	Male	No	No	No	Yes	Yes	Middle	< 3	1	0	Mckeown	2	≥ 15	2	No	No	No	No	28	6	2	4
1627953	≥ 1	44	1	44	0	≥65	< 24	Male	Yes	No	No	Yes	No	Upper	< 3	1	0	Mckeown	0.7	< 15	1	No	No	No	No	10	1	0	1
1822958	≥ 1	44	0	44	0	≥65	< 24	Male	No	No	No	No	No	Middle	≥ 3	2	0	Ivor Lewis	4	≥ 15	2	Yes	No	Yes	No	22	1	0	1
1821434	≥ 1	45	0	45	0	<65	< 24	Male	Yes	No	No	Yes	Yes	Lower	≥ 3	1	0	Mckeown	3	≥ 15	1	No	No	Yes	No	26	3	0	3
1802149	≥ 1	46	0	46	0	<65	< 24	Female	No	No	No	No	No	Lower	≥ 3	2	0	Mckeown	3	< 15	2	No	No	No	No	14	4	2	2
1718737	≥ 1	46	0	46	0	≥65	< 24	Male	No	No	No	Yes	No	Middle	< 3	1	0	Mckeown	1.6	< 15	1	No	No	No	Yes	14	5	2	3
1816890	≥ 1	46	1	46	0	<65	≥ 24	Male	Yes	No	No	Yes	Yes	Middle	≥ 3	2	0	Mckeown	3	< 15	2	No	No	Yes	Yes	14	5	2	3
1816704	≥ 1	47	0	47	0	<65	< 24	Male	No	No	No	Yes	No	Middle	≥ 3	2	0	Mckeown	4.5	< 15	2	Yes	No	No	Yes	12	5	4	1
1815688	0	47	0	47	0	≥65	< 24	Male	No	No	No	No	No	Lower	≥ 3	2	0	Sweet	5	< 15	1	No	No	No	Yes	13	0	0	0
1813090	0	48	0	48	0	≥65	< 24	Female	No	No	No	No	No	Middle	< 3	1	0	Sweet	2.5	< 15	1	No	No	No	No	3	0	0	0
1813706	≥ 1	48	0	48	0	<65	≥ 24	Male	No	No	No	Yes	No	Upper	< 3	1	0	Mckeown	2	< 15	1	No	No	Yes	No	9	3	1	2
1807741	≥ 1	48	0	48	0	<65	≥ 24	Male	No	No	No	Yes	No	Middle	≥ 3	2	0	Mckeown	4.5	≥ 15	2	No	No	No	Yes	21	3	1	2
1813095	≥ 1	48	0	48	0	<65	< 24	Female	No	No	No	Yes	Yes	Lower	< 3	2	0	Mckeown	2.5	≥ 15	2	No	No	No	No	25	6	4	2
1813754	≥ 1	48	0	48	0	<65	< 24	Male	No	No	No	Yes	No	Middle	< 3	1	0	Mckeown	2	≥ 15	2	No	No	No	Yes	44	6	2	4
1810788	≥ 1	49	0	49	0	<65	≥ 24	Female	Yes	No	No	No	No	Lower	< 3	2	0	Ivor Lewis	2	≥ 15	2	Yes	No	Yes	No	21	3	0	3
1705198	≥ 1	49	1	43	1	<65	< 24	Male	No	No	No	Yes	Yes	Middle	< 3	2	0	Mckeown	2	≥ 15	1	No	Yes	Yes	No	29	3	1	2
1810830	≥ 1	49	1	49	0	≥65	≥ 24	Male	Yes	No	No	No	No	Lower	≥ 3	2	0	Mckeown	6	≥ 15	1	No	Yes	Yes	No	38	7	1	6
1617635	0	50	1	50	0	≥65	< 24	Male	No	No	No	Yes	Yes	Lower	≥ 3	2	1	Sweet	3.5	≥ 15	2	No	No	No	No	15	0	0	0
1807374	≥ 1	50	0	50	0	≥65	< 24	Female	No	No	No	No	No	Upper	< 3	2	0	Mckeown	2	≥ 15	2	No	No	No	No	19	4	2	2
1808058	≥ 1	50	0	50	0	≥65	≥ 24	Male	No	No	No	No	No	Middle	≥ 3	1	0	Mckeown	3	≥ 15	1	No	Yes	No	No	37	17	3	14
1805271	≥ 1	50	0	50	0	≥65	≥ 24	Male	Yes	No	No	Yes	Yes	Lower	< 3	2	1	Mckeown	2	≥ 15	2	Yes	No	No	No	45	5	2	3
1818588	≥ 1	51	0	51	0	≥65	< 24	Female	No	No	No	No	No	Middle	< 3	1	0	Mckeown	2	≥ 15	1	No	No	Yes	No	20	5	3	2
1820604	≥ 1	51	0	51	0	<65	< 24	Male	No	No	No	Yes	No	Lower	< 3	1	0	Mckeown	1.5	≥ 15	1	No	No	No	No	51	10	3	7
1807577	≥ 1	52	0	52	0	<65	≥ 24	Male	Yes	No	No	Yes	No	Middle	≥ 3	2	0	Mckeown	5	≥ 15	2	No	No	Yes	No	23	9	4	5
1808876	≥ 1	52	0	52	0	<65	< 24	Male	Yes	No	No	Yes	No	Lower	< 3	2	0	Mckeown	2.5	≥ 15	2	No	No	Yes	No	28	10	7	3
1821259	0	53	0	53	0	≥65	≥ 24	Female	No	No	No	No	No	Upper	< 3	1	0	Mckeown	0.5	< 15	1	Yes	No	No	No	10	0	0	0
1801114	0	54	0	54	0	<65	≥ 24	Male	Yes	No	No	Yes	No	Middle	< 3	1	0	Mckeown	1.5	< 15	1	No	Yes	Yes	No	7	0	0	0
1822014	≥ 1	54	0	54	0	≥65	< 24	Female	No	No	No	No	No	Middle	< 3	2	0	Mckeown	2.5	≥ 15	2	No	Yes	Yes	Yes	20	2	1	1
1803375	≥ 1	56	1	38	1	≥65	≥ 24	Male	Yes	No	No	Yes	Yes	Lower	≥ 3	2	0	Mckeown	6.5	≥ 15	2	No	Yes	No	No	18	6	4	2
1616365	≥ 1	58	0	58	0	≥65	< 24	Female	Yes	No	Yes	No	No	Middle	< 3	1	0	Mckeown	2.5	≥ 15	1	No	No	Yes	No	21	5	0	5
1614332	≥ 1	59	0	59	0	≥65	≥ 24	Male	No	No	No	No	No	Middle	≥ 3	2	0	Mckeown	4	< 15	2	Yes	No	Yes	No	12	4	1	3
1614866	≥ 1	59	0	59	0	<65	< 24	Female	No	No	No	No	No	Lower	< 3	2	0	Mckeown	2.5	< 15	1	No	No	No	No	13	4	1	3
1612671	≥ 1	60	0	60	0	<65	< 24	Female	No	No	No	No	No	Middle	≥ 3	2	0	Mckeown	3.5	< 15	2	No	No	No	No	4	3	0	3
1610036	≥ 1	60	0	60	0	≥65	≥ 24	Male	No	No	No	Yes	No	Middle	≥ 3	1	0	Mckeown	4	< 15	1	No	No	Yes	No	10	2	0	2
1612459	≥ 1	60	0	60	0	<65	< 24	Female	Yes	No	No	No	No	Upper	< 3	1	0	Mckeown	1	< 15	1	No	No	Yes	No	14	4	1	3
1607810	≥ 1	61	0	61	0	<65	< 24	Male	No	No	No	Yes	No	Middle	≥ 3	2	0	Mckeown	3.5	< 15	2	Yes	No	Yes	No	7	1	0	1
1704215	≥ 1	61	0	61	0	<65	< 24	Female	No	No	No	No	No	Middle	< 3	1	0	Mckeown	1	< 15	1	No	No	No	Yes	9	1	0	1
1700226	≥ 1	61	0	61	0	<65	< 24	Female	No	No	No	No	No	Middle	< 3	1	0	Mckeown	0.4	< 15	1	No	No	No	No	10	3	0	3
1706262	≥ 1	61	0	61	0	≥65	< 24	Male	No	No	No	Yes	Yes	Lower	≥ 3	2	0	Mckeown	4.5	< 15	1	No	No	No	No	12	3	0	3
1605088	0	61	0	61	0	<65	≥ 24	Female	No	No	No	No	No	Middle	< 3	1	0	Mckeown	1.5	< 15	1	No	Yes	Yes	Yes	13	0	0	0
1620931	≥ 1	61	0	61	0	≥65	< 24	Female	No	No	No	No	No	Middle	≥ 3	2	0	Mckeown	3	≥ 15	2	Yes	Yes	No	No	15	2	0	2
1620782	≥ 1	61	0	61	0	<65	≥ 24	Male	No	No	No	Yes	Yes	Middle	< 3	2	0	Mckeown	2	≥ 15	1	No	No	Yes	No	17	5	2	3
1611787	≥ 1	61	0	61	0	<65	< 24	Female	Yes	No	No	No	No	Middle	< 3	2	0	Mckeown	2.5	≥ 15	2	No	Yes	No	No	17	6	3	3
1700300	≥ 1	61	0	61	0	≥65	≥ 24	Male	Yes	No	No	Yes	Yes	Middle	< 3	2	0	Mckeown	1	≥ 15	1	No	No	No	No	20	2	0	2
1611669	≥ 1	61	0	61	0	<65	< 24	Male	Yes	No	No	Yes	Yes	Middle	≥ 3	2	0	Mckeown	3	≥ 15	2	No	No	No	Yes	21	1	0	1
1605449	≥ 1	61	0	61	0	<65	< 24	Male	No	No	No	Yes	Yes	Upper	≥ 3	2	1	Mckeown	3.5	≥ 15	2	Yes	Yes	No	No	24	10	6	4
1702891	≥ 1	61	0	61	0	<65	< 24	Male	No	No	No	Yes	No	Middle	≥ 3	2	0	Mckeown	3.5	≥ 15	2	No	No	No	No	26	7	2	5
1621548	≥ 1	61	0	61	0	≥65	< 24	Female	No	No	No	No	No	Lower	≥ 3	2	0	Mckeown	4.5	≥ 15	2	No	No	No	No	38	3	0	3
1713734	≥ 1	62	0	62	0	<65	≥ 24	Male	No	No	No	No	Yes	Lower	≥ 3	2	0	Mckeown	5	< 15	2	No	No	No	Yes	7	2	0	2
1706719	0	62	0	62	0	≥65	≥ 24	Male	No	No	No	Yes	Yes	Middle	< 3	1	0	Sweet	1.2	< 15	1	No	Yes	No	Yes	9	0	0	0
1608700	≥ 1	62	0	62	0	<65	≥ 24	Female	Yes	No	No	No	No	Middle	≥ 3	2	0	Mckeown	3	< 15	1	No	Yes	No	No	9	2	0	2
1709184	0	62	0	62	0	≥65	≥ 24	Male	Yes	Yes	Yes	No	No	Lower	< 3	2	0	Sweet	2	< 15	2	No	No	Yes	No	11	0	0	0
1709169	0	62	0	62	0	<65	< 24	Female	No	No	No	No	No	Middle	< 3	1	0	Sweet	2	< 15	1	No	No	No	No	12	0	0	0
1617530	≥ 1	62	0	62	0	≥65	≥ 24	Male	No	No	No	Yes	Yes	Upper	≥ 3	1	0	Mckeown	3	< 15	1	Yes	No	No	No	14	3	1	2
1625255	≥ 1	62	0	62	0	<65	≥ 24	Female	No	Yes	No	No	No	Upper	≥ 3	1	0	Mckeown	3.5	≥ 15	1	No	Yes	No	No	15	2	0	2
1620135	≥ 1	62	0	62	0	<65	≥ 24	Female	No	No	No	No	No	Middle	< 3	2	0	Mckeown	1.3	≥ 15	2	No	No	Yes	No	15	3	0	3
1708710	≥ 1	62	0	62	0	≥65	≥ 24	Female	No	No	No	No	No	Lower	≥ 3	2	0	Mckeown	4	≥ 15	2	No	No	No	Yes	15	3	1	2
1708439	≥ 1	62	0	62	0	<65	< 24	Male	No	No	No	No	Yes	Middle	≥ 3	2	0	Mckeown	7	≥ 15	2	No	Yes	Yes	Yes	16	5	2	3
1611922	≥ 1	62	1	54	1	<65	≥ 24	Female	Yes	No	No	No	No	Upper	≥ 3	2	1	Mckeown	3	≥ 15	2	Yes	No	No	No	17	2	1	1
1606683	≥ 1	62	0	62	0	<65	< 24	Female	No	No	No	No	No	Middle	≥ 3	2	0	Mckeown	3	≥ 15	2	No	No	No	No	17	3	1	2
1620659	≥ 1	62	0	62	0	<65	≥ 24	Male	No	No	No	No	No	Lower	≥ 3	2	0	Mckeown	3	≥ 15	2	No	No	No	Yes	20	2	0	2
1707383	≥ 1	62	0	62	0	<65	< 24	Male	No	Yes	No	No	No	Lower	≥ 3	2	0	Mckeown	3.5	≥ 15	2	No	No	No	No	30	3	1	2
1716446	≥ 1	62	0	62	0	<65	< 24	Male	Yes	No	No	Yes	Yes	Lower	< 3	1	0	Mckeown	1	≥ 15	1	No	No	No	No	39	6	4	2
1707943	≥ 1	62	1	62	0	≥65	< 24	Female	No	No	No	No	No	Middle	≥ 3	2	0	Mckeown	5	≥ 15	2	Yes	Yes	Yes	No	65	4	2	2
1719175	0	63	0	63	0	<65	< 24	Male	No	No	No	Yes	Yes	Middle	< 3	1	0	Sweet	2.5	< 15	1	No	No	Yes	No	7	0	0	0
1721203	≥ 1	63	0	29	1	<65	< 24	Female	No	No	No	No	No	Middle	≥ 3	2	0	Mckeown	3.2	≥ 15	2	No	No	No	Yes	17	2	1	1
1713015	0	63	0	63	0	<65	< 24	Male	No	No	No	Yes	Yes	Middle	< 3	2	0	Sweet	2.5	≥ 15	2	No	Yes	No	No	18	0	0	0
1713067	≥ 1	63	0	63	0	<65	< 24	Male	No	No	No	Yes	Yes	Lower	< 3	2	0	Mckeown	2	≥ 15	2	No	No	Yes	No	18	3	1	2
1717590	≥ 1	63	0	63	0	<65	< 24	Female	No	No	No	No	No	Middle	≥ 3	2	1	Mckeown	4.6	≥ 15	2	No	No	No	No	23	3	2	1
1715363	≥ 1	63	0	63	0	<65	< 24	Male	No	No	No	No	Yes	Lower	< 3	1	0	Mckeown	1.5	≥ 15	1	No	No	No	No	23	6	4	2
1716348	≥ 1	63	0	63	0	<65	< 24	Male	No	No	No	Yes	Yes	Lower	≥ 3	1	0	Mckeown	3.5	≥ 15	1	Yes	No	No	No	26	6	2	4
1719958	≥ 1	63	0	63	0	≥65	< 24	Male	No	No	No	Yes	Yes	Lower	≥ 3	1	0	Mckeown	4	≥ 15	1	No	No	No	No	38	9	4	5
1712041	≥ 1	63	0	63	0	<65	< 24	Female	Yes	No	No	No	No	Middle	< 3	2	0	Mckeown	0.7	≥ 15	2	No	No	No	Yes	39	3	1	2
1722617	0	64	0	64	0	<65	< 24	Female	No	No	No	No	No	Middle	< 3	1	0	Mckeown	1.5	< 15	1	No	No	No	No	10	0	0	0
1603750	≥ 1	64	0	64	0	<65	≥ 24	Male	No	No	No	Yes	No	Middle	≥ 3	2	0	Mckeown	3.5	< 15	2	No	Yes	Yes	No	10	1	0	1
1710561	≥ 1	64	0	64	0	≥65	< 24	Female	No	No	No	No	No	Lower	< 3	1	0	Mckeown	1.5	< 15	2	Yes	Yes	No	No	10	3	1	2
1716520	≥ 1	64	0	64	0	≥65	≥ 24	Female	No	No	No	No	No	Middle	≥ 3	2	0	Mckeown	4	< 15	1	No	No	Yes	No	14	5	2	3
1723647	≥ 1	64	0	64	0	≥65	< 24	Female	No	No	No	No	No	Middle	≥ 3	2	0	Mckeown	4	≥ 15	2	No	No	No	Yes	19	8	6	2
1716708	≥ 1	64	0	64	0	≥65	< 24	Female	No	No	No	No	No	Middle	≥ 3	2	0	Mckeown	3	≥ 15	2	No	No	No	Yes	21	3	1	2
1603729	≥ 1	64	0	64	0	≥65	< 24	Female	No	No	No	Yes	No	Middle	≥ 3	2	0	Mckeown	5	≥ 15	2	No	No	No	No	25	10	6	4
1725811	0	65	0	65	0	<65	< 24	Female	No	No	No	No	No	Lower	< 3	2	0	Ivor Lewis	2	< 15	2	Yes	No	Yes	Yes	5	0	0	0
1727567	≥ 1	65	0	65	0	≥65	< 24	Male	No	No	No	Yes	Yes	Upper	≥ 3	2	0	Mckeown	3	< 15	2	Yes	No	No	No	8	2	1	1
1728809	≥ 1	65	0	65	0	<65	< 24	Female	Yes	No	No	No	No	Middle	< 3	2	0	Mckeown	2.5	≥ 15	2	No	Yes	Yes	No	23	2	1	1
1718963	≥ 1	65	0	65	0	≥65	< 24	Female	No	No	No	Yes	No	Lower	≥ 3	1	0	Mckeown	4	≥ 15	2	No	No	No	Yes	38	8	5	3
1708182	≥ 1	66	0	45	1	<65	< 24	Male	No	No	No	No	No	Middle	≥ 3	2	1	Mckeown	3	< 15	2	No	Yes	Yes	No	11	1	1	0
1600594	≥ 1	66	0	66	0	<65	< 24	Female	Yes	No	Yes	No	No	Middle	< 3	1	0	Mckeown	0.8	≥ 15	1	No	Yes	Yes	No	24	2	0	2
1722269	≥ 1	66	0	66	0	<65	< 24	Female	No	No	No	No	No	Middle	≥ 3	2	0	Mckeown	4	≥ 15	2	No	No	No	No	40	5	4	1
1526258	≥ 1	67	0	67	0	<65	≥ 24	Female	No	No	No	No	No	Lower	≥ 3	2	0	Ivor Lewis	6	< 15	2	No	Yes	No	No	10	1	0	1
1627223	≥ 1	67	0	67	0	<65	≥ 24	Male	No	No	No	Yes	No	Middle	< 3	1	0	Mckeown	1	< 15	1	No	No	No	No	12	2	1	1
1714321	0	70	0	70	0	<65	≥ 24	Male	No	No	No	Yes	Yes	Lower	≥ 3	1	0	Sweet	3	< 15	2	No	No	No	Yes	1	0	0	0
1704713	≥ 1	70	0	70	0	<65	< 24	Male	No	No	No	No	No	Upper	≥ 3	2	0	Mckeown	3.2	< 15	2	No	No	No	Yes	10	3	0	3
1715065	≥ 1	70	0	70	0	≥65	< 24	Male	No	No	No	Yes	Yes	Middle	< 3	2	0	Mckeown	1.5	< 15	1	No	Yes	No	Yes	13	3	1	2
1617617	≥ 1	73	0	73	0	<65	< 24	Female	No	No	No	No	No	Middle	≥ 3	2	0	Mckeown	3	< 15	2	Yes	No	No	No	13	4	3	1
1702692	0	74	0	61	1	<65	< 24	Male	No	No	No	Yes	Yes	Middle	≥ 3	2	0	Mckeown	3	< 15	2	No	Yes	Yes	No	11	0	0	0
1606335	≥ 1	76	0	76	0	<65	< 24	Male	No	No	No	Yes	Yes	Middle	< 3	1	0	Mckeown	1.5	≥ 15	1	No	No	Yes	No	23	5	3	2
1601138	≥ 1	83	0	83	0	<65	≥ 24	Female	Yes	No	No	No	No	Middle	< 3	2	0	Mckeown	1.5	< 15	1	No	No	No	Yes	9	2	0	2
1606064	≥ 1	85	0	85	0	<65	≥ 24	Female	No	No	No	No	No	Middle	< 3	2	0	Mckeown	2.5	< 15	1	Yes	No	No	No	13	3	1	2
